# Supplementary material for: One-Stage Pathway from Hollongdione to C17-Alkyne and Vinyl Chloride Following Mannich Bases and Carboxylic Acid
Source: Int J Mol Sci. 2024 Jul 30;25(15):8356. doi: 10.3390/ijms25158356 (PMC11313329; doi:10.3390/ijms25158356)
Supplement: Supplementary file 1 [file ijms-25-08356-s001.zip]

Archive with 1 entries (1 files):
- ijms-3108439-supplementary.pdf
